# Supplementary material for: Attitudes of University Students towards Mandatory COVID-19 Vaccination Policies: A Cross-Sectional Survey in Rome, Italy
Source: Vaccines (Basel). 2023 Mar 23;11(4):721. doi: 10.3390/vaccines11040721 (PMC10141490; doi:10.3390/vaccines11040721)
Supplement: Supplementary file 1 [file vaccines-11-00721-s001.zip]

Archive with 1 entries (1 files):
- vaccines-2286996-supplementary.pdf
